# Supplementary material for: Temporal trends and patterns for early- and late-onset adult liver cancer incidence vary by race/ethnicity, subsite, and histologic type in the United States from 2000 to 2019
Source: Cancer Causes Control. 2025 Jan 9;36(5):551–60. doi: 10.1007/s10552-024-01955-4 (PMC11982089; doi:10.1007/s10552-024-01955-4)
Supplement: Supplementary file 5 — Supplementary file5 (XLSX 34 KB) [file 10552_2024_1955_MOESM5_ESM.xlsx]

## Sheet: Table 1_2000-2021
Table 1. Trends of age-adjusted incidence rate
		Trend 1		Trend2		Trend 3		Trend 4		AAPC (95% CI)
Cancer	Age	Years	APC	Years	APC	Years	APC	Years	APC	2000-2021
Liver
HCC	20-49 years	2000-2006	1.27	2006-2021	-3.90*					-2.45 (-2.90, -1.96)*
	≥50 years	2000-2009	6.01*	2009-2016	2.53*	2016-2021	-2.94*			2.66 (2.41, 2.97)*
Non-HCC	20-49 years	2000-2007	3.03	2007-2018	-7.89*	2018-2021	17.98*			-0.95 (-2.62, 0.30)
	≥50 years	2000-2008	1.11	2008-2021	-2.69*					-1.26 (-1.95, -0.30)*
IBD
ICC	20-49 years	2000-2009	4.45	2009-2016	12.69*	2016-2021	-1.03			5.76 (4.24, 7.45)*
	≥50 years	2000-2005	-2.47	2005-2017	10.67*	2017-2021	2.81			5.89 (5.18, 7.02)*
Non-ICC	20-49 years	2000-2021	1.75							1.75 (-0.03, 4.12)
	≥50 years	2000-2002	-16.80*	2002-2016	0.67	2016-2019	17.96*	2019-2021	-7.44	0.32 (-0.56, 1.40)

## Sheet: STable 1
Supplement Table 1. Trends of age-standardized incidence rate1 for sex and race/ethnicity stratified by histologic type among aged 20-49 patients , SEER 2000-2019
Histologic type	Sex and race/ethnicity	Trend 1		Trend2		Trend 3		AAPC (95% CI)
		Years	APC (95% CI)	Years	APC (95% CI)	Years	APC (95% CI)	2000-2019
HCC	Male	2000-2006	0.94 (-1.05, 4.17)	2006-2019	-4.62 (-5.65, -3.94)*			-2.90 (-3.44, -2.43)*
	Female	2000-2009	1.91 (0.03, 12.88)*	2009-2019	-1.93 (-11.24, -0.24)*			-0.11 (-1.45, 1.18)
	NHW	2000-2006	0.75 (-2.07, 9.37)	2006-2019	-4.18 (-7.45, -3.22)*			-2.65 (-3.66, -1.83)*
	NHB	2000-2019	-4.28 (-5.52, -3.22)*					-4.28 (-5.52, -3.22)*
	Hispanic	2000-2009	-0.77 (-2.18, 1.79)	2009-2019	-5.69 (-7.79, -4.56)*			-3.39 (-4.08, -2.73)*
	AI/AN/API	2000-2005	2.63 (-1.12, 11.04)	2005-2019	-5.19 (-6.61, -4.33)*			-3.19 (-4.02, -2.26)*
Non-HCC	Male	2000-2005	4.62 (-2.21, 23.73)	2005-2019	-6.35 (-11.06, -4.77)*			--3.58 (-5.50, -1.87)*
	Female	2000-2005	6.75 (0.27, 23.01)*	2005-2019	-4.42 (-7.83, -2.94)*			-1.60 (-3.27, -0.04)*
	NHW	2000-2005	8.18 (-0.39, 34.05)	2005-2019	-4.69 (-11.25, -2.88)*			-1.48 (-4.20, 0.98)
	NHB	2000-2005	4.11 (-5.27, 38.69)	2005-2019	-8.47 (-47.95, -6.32)*			-5.31 (-11.49, -2.37)*
	Hispanic	2000-2019	-4.85 (-6.59, -3.27)*					-4.85 (-6.59, -3.27)*
	AI/AN/API	2000-2019	-5.81 (-8.35, -3.66)*					-5.81 (-8.35, -3.66)*
ICC	Male	2000-2011	3.14 (-1.89, 5.83)	2011-2016	16.76 (10.76, 28.64)*	2016-2019	0.49 (-9.83, 7.26)	6.12 (4.98, 7.40)*
	Female	2000-2019	8.92 (7.45, 11.21)*					8.92 (7.45, 11.21)*
	NHW	200-2002	-17.66 (-29.23, 6.64)	2002-2016	11.13 (10.10, 27.83)*	2016-2019	-0.46 (-13.68, 8.29)	5.82 (4.34, 8.06)*
	NHB	2000-2019	7.60 (4.27, 12.89)*					7.60 (4.27, 12.89)*
	Hispanic	2000-2019	9.13 (7.29, 12.30)*					9.13 (7.29, 12.30)*
	AI/AN/API	2000-2019	3.71 (1.29, 6.96)*					3.71 (1.29, 6.96)*
Non-ICC	Male	2000-2019	0.21 (-2.50, 2.84)					0.21 (-2.50, 2.84)
	Female	2000-2019	5.55 (2.82, 9.36)*					5.55 (2.82, 9.36)*
	NHW	2000-2002	-20.44 (-30.85, -5.14)*	2002-2017	0.43 (-1.56, 3.00)	2017-2019	38.86 (16.60, 58.20)*	1.39 (0.02, 2.73)*
	NHB	NA2						NA2
	Hispanic	2000-2019	1.77 (-3.37, 8.57)					1.77 (-3.37, 8.57)
	AI/AN/API	NA2						NA2
Abbreviation: APC, annual percent change, AAPC, average annual percent change; HCC,hepatocellular carcinoma; IBD, intrahepatic bile duct; ICC, cholangiocarcinoma; NHW, non-Hispanci white; NHS, non-Hispanic black, AI/AN/API. American indian/American native/Asian and Pacific islander.
*Statistical significance at 0.05

## Sheet: STable2
Supplement Table 2. Trends of age-standardized incidence rate1 for sex and race/ethnicity stratified by histologic type among aged ≥50 patients , SEER 2000-2019
Histologic type	Sex and race/ethnicity	Trend 1		Trend2		Trend 3		AAPC (95% CI)
		Years	APC (95% CI)	Years	APC (95% CI)	Years	APC (95% CI)	2000-2019
HCC	Male	2000-2007	6.63 (6.04, 7.40)*	2007-2014	3.38 (2.81, 3.92)*	2014-2019	-0.42 (-1.16, 0.19)	3.54 (3.39, 3.71)*
	Female	2000-2014	4.31 (4.03, 4.65)*	2014-2019	-0.11 (-1.44, 0.89)			3.13 (2.92, 3.35)*
	NHW	2000-2009	60.9 (5.75, 6.61)*	2009-2014	3.75 (2.77, 4.57)*	2014-2019	0.11 (-0.64, 0.70)	3.87 (3.74, 4.04)*
	NHB	2000-2009	7.80 (6.98, 8.97)*	2009-2016	1.87 (0.85, 2.96)	2016-2019	-5.04 (-8.46, -2.74)*	3.48 (3.15, 3.87)*
	Hispanic	2000-2006	5.50 (4.45, 8.24)*	2006-2014	2.69 (1.95, 3.45)*	2014-2019	0.10 (-1.42, 0.89)	2.87 (2.63, 3.25)*
	AI/AN/API	2000-2007	1.40 (0.25, 5.94)*	2007-2015	-1.03 (-2.18, 0.28)	2015-2019	-4.49 (-8.15, -2.67)*	-0.89 (-1.25, -0.43)*
Non-HCC	Male	2000-2008	1.10 (-0.77, 10.13)	2008-2019	-2.62 (-9.48, -1.49)*			-1.07 (-2.30, 0.18)
	Female	2000-2008	0.89 (-0.89, 7.98)	2008-2019	-2.86 (-7.13, -1.78)*			-1.30 (-2.17, -0.41)*
	NHW	2000-2008	1.13 (-0.64, 6.27)	2008-2019	-2.85 (-6.13, -1.82)*			-1.19 (-2.08, -0.31)*
	NHB	2000-2004	6.18 (-1.96, 27.89)	2004-2019	-3.42 (-12.98, -2.14)*			-1.47 (-3.59, 0.38)
	Hispanic	2000-2009	1.10 (-0.63, 12.41)	2009-2019	-2.30 (-8.86, -0.96)*			-0.70 (-1.70, 0.59)
	AI/AN/API	2000-2019	-3.64 (-4.72, -2.49)*					-3.64 (-4.72, -2.49)*
ICC	Male	2000-2004	-6.78 (-20.84, 1.09)	2004-2017	10.60 (9.72, 20.84)*	2017-2019	2.79 (-3.85, 9.67)	5.87 (5.00, 7.20)*
	Female	2000-2005	-1.01 (-15.55, 6.25)	2005-2019	9.79 (8.82, 12.49)*			6.84 (5.92, 8.45)*
	NHW	2000-2003	-12.39 (-24.00, 0.99)	2003-2017	10.82 (9.60, 12.06)*	2017-2019	2.11 (-11.41, 17.69)	5.70 (5.04, 6.89)*
	NHB	2000-2005	-4.89 (-29.37, 7.49)	2005-2019	10.80 (8.96, 20.81)*			6.43 (4.77, 9.46)*
	Hispanic	2000-2005	-2.40 (-19.12, 6.08)	2005-2019	8.65 (7.53, 13.93)*			5.63 (4.50,7.66)*
	AI/AN/API	2000-2019	5.37 (4.23, 7.15)*					5.37 (4.23, 7.15)*
Non-ICC	Male	2000-2002	-21.05 (-28.15, -5.16)*	2002-2016	-0.28 (-2.26, 2.34)	2016-2019	20.53 (9.30, 37.32)*	0.25 (-0.81, 1.77)
	Female	2000-2014	-0.01 (-4.53, 1.50)	2014-2019	10.48 (4.62, 27.97)*			2.65 (1.31, 3.94)*
	NHW	2000-2002	-16.49 (-23.79, -1.10)*	2002-2016	0.90 (-1.10, 3.24)	2016-2019	17.27 (8.05, 32.15)*	1.29 (0.26, 2.82)*
	NHB	2000-2016	0.17 (-13.73, 10.58)	2016-2019	18.83 (1.79, 48.10)*			2.91 (0.21, 5.26)*
	Hispanic	2000-2003	-26.50 (-49.21, -2.09)*	2003-2019	4.26 (2.12, 12.38)*			-1.34 (-3.81, 2.44)
	AI/AN/API	2000-2014	-4.82 (-8.21, -2.37)*	2.14-2019	16.30 (7.39, 36.40)*			0.34 (-1.25, 2.16)
Abbreviation: APC, annual percent change, AAPC, average annual percent change; HCC,hepatocellular carcinoma; IBD, intrahepatic bile duct; ICC, cholangiocarcinoma; NHW, non-Hispanci white; NHS, non-Hispanic black, AI/AN/API. American indian/American native/Asian and Pacific islander.
*Statistical significance at 0.05

## Sheet: Sheet2
Table 3. Age-standarized incidence rate ratio (IRR) and average annual percent change (AAPC) of liver cancer by sex and race/ethnicity stratified by age group and histology type
Liver	HCC		Non-HCC
Age 20-49 years	IRR (95% CI)	AAPC (95% CI)1	IRR (95% CI)	AAPC (95% CI)1
Sex
Male	3.99 (3.84, 4.15)*	-2.90 (-3.44, -2.43)*	1.51 (1.40, 1.64)*	--3.58 (-5.50, -1.87)*
Female	Ref	-0.11 (-1.45, 1.18)	Ref	-1.60 (-3.27, -0.04)*
Race/ethnicity
NHW	Ref	-2.65 (-3.66, -1.83)*	Ref	-1.48 (-4.20, 0.98)
NHB	2.10 (2.00, 2.20)*	-4.28 (-5.52, -3.22)*	1.33 (1.19, 1.50)*	-5.31 (-11.49, -2.37)*
Hispanic	2.10 (2.02, 2.18)*	-3.39 (-4.08, -2.73)*	1.24 (1.13, 1.36)*	-4.85 (-6.59, -3.27)*
AI/AN/API	3.61 (3.46, 3.77)*	-3.19 (-4.02, -2.26)*	1.16 (1.02, 1.33)*	-5.81 (-8.35, -3.66)*
Age ≥50 years	IRR (95% CI)	AAPC (95% CI)	IRR (95% CI)	AAPC (95% CI)
Sex
Male	3.67 (3.64, 3.71)*	3.54 (3.39, 3.71)*	1.79 (1.75, 1.83)*	-1.07 (-2.30, 0.18)
Female	Ref	3.13 (2.92, 3.35)*	Ref	-1.30 (-2.17, -0.41)*
Race/ethnicity
NHW	Ref	3.87 (3.74, 4.04)*	Ref	-1.19 (-2.08, -0.31)*
NHB	1.72 (1.70, 1.75)*	3.48 (3.15, 3.87)*	1.34 (1.29, 1.39)*	-1.47 (-3.59, 0.38)
Hispanic	2.46 (2.44, 2.49)*	2.87 (2.63, 3.25)*	1.88 (1.82, 1.94)*	-0.70 (-1.70, 0.59)
AI/AN/API	2.25 (2.22, 2.29)*	-0.89 (-1.25, -0.43)*	1.42 (1.36, 1.48)*	-3.64 (-4.72, -2.49)*
IBD	ICC		Non-ICC		1 Years 2020-2021 diagnosed cases were excluded from AAPC calculation
Age 20-49 years	IRR (95% CI)	AAPC (95% CI)1	IRR (95% CI)	AAPC (95% CI)1	2 Jointpoint cannot process due to zero case count for some diagnosis years.
Sex
Male	1.03 (0.95, 1.12)	6.12 (4.98, 7.40)*	1.37 (1.13, 1.66)*	0.21 (-2.50, 2.84)
Female	Ref	8.92 (7.45, 11.21)*	Ref	5.55 (2.82, 9.36)*
Race/ethnicity
NHW	Ref	5.82 (4.34, 8.06)*	Ref	1.39 (0.02, 2.73)*
NHB	0.84 (0.73, 0.97)	7.60 (4.27, 12.89)*	1.13 (0.83, 1.51)	NA2
Hispanic	1.03 (0.93, 1.14)	9.13 (7.29, 12.30)*	0.93 (0.72, 1.18)	1.77 (-3.37, 8.57)
AI/AN/API	1.29 (1.13, 1.46)*	3.71 (1.29, 6.96)*	1.21 (0.87, 1.65)	NA2
Age ≥50 years	IRR (95% CI)	AAPC (95% CI)	IRR (95% CI)	AAPC (95% CI)
Sex
Male	1.29 (1.26, 1.32)*	5.87 (5.00, 7.20)*	1.40 (1.33, 1.47)*	0.25 (-0.81, 1.77)
Female	Ref	6.84 (5.92, 8.45)*	Ref	2.65 (1.31, 3.94)*
Race/ethnicity
NHW	Ref	5.70 (5.04, 6.89)*	Ref	1.29 (0.26, 2.82)*
NHB	0.97 (0.92, 1.01)	6.43 (4.77, 9.46)*	0.84 (0.76, 0.93)*	2.91 (0.21, 5.26)*
Hispanic	1.45 (1.40, 1.50)*	5.63 (4.50,7.66)*	1.16 (1.08, 1.25)*	-1.34 (-3.81, 2.44)
AI/AN/API	1.44 (1.39, 1.50)*	5.37 (4.23, 7.15)*	1.17 (1.07, 1.28)*	0.34 (-1.25, 2.16)

## Sheet: Table 2_2000-2021
Table 2. Incidence rate ratio (IRR) anf average of annual percent change (AAPC) of age-adjusted incidence rate among liver cancer patients by primary site and histology type, 2000-2021
	HCC		Non-HCC		ICC		Non-ICC
Age 20-49 years	IRR (95% CI)	AAPC (95% CI)	IRR (95% CI)	AAPC (95% CI)	IRR (95% CI)	AAPC (95% CI)	IRR (95% CI)	AAPC (95% CI)
Sex
Male	3.99 (3.84, 4.15)	-3.17 (-3.63, -2.71)*	1.51 (1.40, 1.64)	--1.95 (-3.69, -0.33)*	1.03 (0.95, 1.12)	5.13 (4.03, 6.21)*	1.37 (1.13, 1.66)*	0.03 (-2.28, 2.44)
Female	Ref	-0.19 (-1.20, 0.86)	Ref	0.24 (-1.47, 1.64)	Ref	7.65 (6.06, 10.56)*	Ref	4.53 (2.44, 8.13)*
Race/ethnicity
NHW	Ref	-2.80 (-3.66, -2.00)*	Ref	-0.01 (-2.07, 2.10)	Ref	5.29 (3.90, 7.44)*	Ref	-0.15 (-1.96, 2.56)
NHB	2.10 (2.00, 2.20)	-4.64 (-5.74, -3.69)*	1.33 (1.19, 1.50)	-4.92 (-8.56, -3.34)*	0.84 (0.73, 0.97)	7.36 (5.03, 11.71)*	1.13 (0.83, 1.51)	NA
Hispanic	2.10 (2.02, 2.18)	-3.43 (-4.21, -2.53)*	1.24 (1.13, 1.36)	-2.28 (-5.06, -0.62)*	1.03 (0.93, 1.14)	5.84 (3.83, 11.43)*	0.93 (0.72, 1.18)	1.51 (-2.65, 7.16)
AI/AN/API	3.61 (3.46, 3.77)	-3.40 (-4.03, -2.61)*	1.16 (1.02, 1.33)	-5.50 (-7.87, -3.43)*	1.29 (1.13, 1.46)	3.43 (1.61, 5.99)*	1.21 (0.87, 1.65)	NA
Age ≥50 years	IRR (95% CI)	AAPC (95% CI)	IRR (95% CI)	AAPC (95% CI)	IRR (95% CI)	AAPC (95% CI)	IRR (95% CI)	AAPC (95% CI)
Sex
Male	3.67 (3.64, 3.71)	2.57 (2.31, 2.90)*	1.79 (1.75, 1.83)	-1.32 (-2.16, -0.21)*	1.29 (1.26, 1.32)	5.45 (4.77, 6.45)*	1.40 (1.33, 1.47)	-0.70 (-1.68, 0.67)
Female	Ref	2.48 (2.22, 2.77)*	Ref	-1.07 (-1.94, -0.12)*	Ref	6.05 (5.18, 7.41)*	Ref	2.78 (1.46, 4.07)*
Race/ethnicity
NHW	Ref	2.92 (2.59, 3.33)*	Ref	-1.35 (-2.01, -0.56)*	Ref	5.29 (4.79, 6.12)*	Ref	0.57 (-0.34, 1.83)
NHB	1.72 (1.70, 1.75)	2.32 (1.99, 2.75)*	1.34 (1.29, 1.39)	-1.65 (-3.18, -0.02)*	0.97 (0.92, 1.01)	6.38 (4.73, 8.87)*	0.84 (0.76, 0.93)	3.48 (1.24, 5.69)*
Hispanic	2.46 (2.44, 2.49)	1.97 (1.60, 2.58)*	1.88 (1.82, 1.94)	-0.94 (-1.69, 0.62)	1.45 (1.40, 1.50)	5.59 (4.14, 7.26)*	1.16 (1.08, 1.25)	-1.13 (-3.42, 2.14)
AI/AN/API	2.25 (2.22, 2.29)	-1.87 (2.24, -1.48)*	1.42 (1.36, 1.48)	-4.10 (-5.82, -1.71)*	1.44 (1.39, 1.50)	5.20 (4.32, 6.64)*	1.17 (1.07, 1.28)	-1.74 (-3.06, -0.01)*

## Sheet: Table 4
Table 4. Factors associated with liver and IBD cancer incidence rate by age group and liver subsite1
	Age 20-49 years				Age ≥50 years
	Liver		IBD		Liver		IBD
	Coefficient (SE)	p-value	Coefficient (SE)	p-value	Coefficient (SE)	p-value	Coefficient (SE)	p-value
Demographics
% Non-white	0.013 (0.003)	0.002	-0.0003 (0.0008)	0.7527	0.204 (0.057)	0.0039	-0.004 (0.011)	0.7365
% Male	0.070 (0.102)	0.5045	0.002 (0.026)	0.9298	-0.054 (1.321)	0.9681	-0.324 (0.252)	0.2221
Hepatitis prevalance2
Hepatitis C	0.0004 (0.0002)	0.028	-0.00004 (0.00005)	0.49	0.006 (0.001)	0.0008	-0.0008 (0.0003)	0.0233
Modifiable variables2
% Heavy drinking	0.049 (0.055)	0.3855	0.002 (0.014)	0.9079	-0.874 (1.149)	0.4616	0.616 (0.160)	0.0023
% Diabetes	0.060 (0.038)	0.144	-0.011 (0.010)	0.3082	1.049 (0.364)	0.0138	-0.089 (0.093)	0.3553
% Obesity	0.026 (0.015)	0.1072	-0.004 (0.004)	0.3895	0.680 (0.252)	0.0193	0.201 (0.091)	0.0494
% Smoker	0.024 (0.011)	0.0494	0.002 (0.003)	0.605	0.505 (0.245)	0.0613	-0.025 (0.057)	0.669
% Uninsured1	0.006 (0.009)	0.5227	-0.002 (0.002)	0.346	0.432 (0.153)	0.0154	-0.077 (0.033)	0.0395
Environment Quality Index2
SES	0.115 (0.059)	0.0742	-0.006 (0.017)	0.741	1.974 (0.917)	0.0524	-0.386 (0.189)	0.0639
Built environment	0.098 (0.156)	0.5436	0.084 (0.032)	0.0212	-0.650 (2.760)	0.8178	0.291 (0.555)	0.6104
Air	-0.096 (0.072)	0.2064	0.008 (0.019)	0.7023	-0.124 (1.284)	0.9246	0.396 (0.234)	0.1167
Land	-0.063 (0.120)	0.6088	0.007 (0.030)	0.8264	0.510 (1.995)	0.8027	0.714 (0.350)	0.0639
Water	-0.082 (0.106)	0.4532	-0.012 (0.027)	0.6653	-0.480 (1.756)	0.7891	-0.006 (0.358)	0.9864
1Liver and IBD age-standardizedcancer incincidence rates were estimated using last 10 years of data, SEER 2012-2021 .
2Model was adjusted for % non-white

## Sheet: Table 4 new
Table 4. Factors associated with liver and IBD cancer incidence rate by age group, 2012-2021
Age 20-49 years	HCC		Non-HCC		ICC		Non-ICC			Parameter Estimates
	Coefficient (SE)	p-value	Coefficient (SE)	p-value	Coefficient (SE)	p-value	Coefficient (SE)	p-value		Variable	DF	Parameter	Standard	t Value	Pr > |t|
Demographics												Estimate	Error
% Non-white	0.012 (0.003)	0.0012	0.001 (0.001)	0.3156	0.0001 (0.0006)	0.8741	-0.0004 (0.0003)	0.2377		Intercept	1	-4.00242	4.33572	-0.92	0.3741
% Male	0.090 (0.087)	0.3232	-0.020 (0.033)	0.5499	-0.0008 (0.020)	0.9687	0.001 (0.009)	0.9152		non_white	1	-0.00036806	0.00029617	-1.24	0.2377	-0.00036806 (0.00029617)
Hepatitis prevalance1										HCV1316	1	7.33e-06	1.874e-05	0.39	0.7027	0.00000733 (0.00001874)
Hepatitis C	0.0002 (0.0002)	0.1901	0.0002 (0.00004)	0.0003	-0.00004 (0.00004)	0.241	0.00001 (0.00002)	0.7027
Modifiable variables1
% Heavy drinking	0.051 (0.047)	0.2975	-0.003 (0.018)	0.8531	0.009 (0.011)	0.3938
% Diabetes	0.041 (0.035)	0.2627	0.019 (0.012)	0.1361	-0.006 (0.008)	0.453
% Obesity	0.017 (0.014)	0.2325	0.009 (0.005)	0.0832	-0.002 (0.003)	0.5308
% Smoker	0.016 (0.010)	0.135	0.008 (0.003)	0.049	0.001 (0.002)	0.5895
% Uninsured	0.001 (0.008)	0.925	0.005 (0.002)	0.0553	-0.002 (0.002)	0.2697
Environment Quality Index1
SES	0.075 (0.055)	0.1939	0.041 (0.018)	0.041	-0.004 (0.013)	0.7935
Built environment	0.127 (0.133)	0.3584	-0.026 (0.050)	0.6067	0.055 (0.027)	0.0605
Air	-0.085 (0.062)	0.1982	-0.011 (0.024)	0.6575
Land	-0.044 (0.1054)	0.6834	-0.021 (0.038)	0.5989							1Model was adjusted for % non-white
Water	-0.106 (0.090)	0.2609	0.019 (0.034)	0.5777
Age ≥50 years
Demographics
% Non-white
% Male
Hepatitis prevalance1
Hepatitis C
Modifiable variables1
% Heavy drinking
% Diabetes
% Obesity
% Smoker
% Uninsured
Environment Quality Index1
SES
Built environment
Air
Land
Water
